# Supplementary material for: Antioxidant and Photoprotective Capacity of Secondary Metabolites Isolated from Pseudocyphellaria berberina
Source: Molecules. 2025 Sep 22;30(18):3833. doi: 10.3390/molecules30183833 (PMC12472422; doi:10.3390/molecules30183833)
Supplement: Supplementary file 1 [file molecules-30-03833-s001.zip]

Archive with 1 entries (1 files):
- molecules-3806057-supplementary.pdf
